# Supplementary material for: Bcl3 Deficiency Leads to Hyperinflammation in Zebrafish
Source: Cells. 2025 Dec 5;14(24):1935. doi: 10.3390/cells14241935 (PMC12730859; doi:10.3390/cells14241935)
Supplement: Supplementary file 1 [file cells-14-01935-s001.zip]

Archive with 1 entries (1 files):
- cells-3984941-supplementary.pdf
